# Supplementary material for: The Ethnobotanical Heritage of Olea europaea L. in Italy: Continuity of a Millenary Mediterranean Tradition
Source: Plants (Basel). 2026 Jul 21;15(14):2221. doi: 10.3390/plants15142221 (PMC13415444; doi:10.3390/plants15142221)
Supplement: Supplementary file 1 [file plants-15-02221-s001.zip]

Archive with 1 entries (1 files):
- plants-4416196-supplementary.pdf
